# Supplementary material for: Secure phasing of private genomes in a trusted execution environment with TX-Phase
Source: Genome Res. 2025 Dec;35(12):2626–36. doi: 10.1101/gr.280558.125 (PMC12667372; doi:10.1101/gr.280558.125)
Supplement: Supplement 2 [file Supplemental_Code.zip]

Archive with 262 entries (207 files):
- txphase/
- txphase/.DS_Store
- txphase/.gitignore
- txphase/Cargo.toml
- txphase/Makefile
- txphase/README.md
- txphase/client/
- txphase/client/Cargo.toml
- txphase/client/src/
- txphase/client/src/main.rs
- txphase/client/src/record.rs
- txphase/client/src/site.rs
- txphase/common/
- txphase/common/Cargo.toml
- txphase/common/src/
- txphase/common/src/lib.rs
- txphase/common/src/types.rs
- txphase/common/src/ref_panel/
- txphase/common/src/ref_panel/block.rs
- txphase/common/src/ref_panel/mod.rs
- txphase/host/
- txphase/host/Cargo.toml
- txphase/host/src/
- txphase/host/src/geneticmap.rs
- txphase/host/src/main.rs
- txphase/host/src/record.rs
- txphase/host/src/site.rs
- txphase/m3vcf/
- txphase/m3vcf/.gitignore
- txphase/m3vcf/Cargo.toml
- txphase/m3vcf/src/
- txphase/m3vcf/src/block.rs
- txphase/m3vcf/src/lib.rs
- txphase/m3vcf/src/ref_panel.rs
- txphase/m3vcf/src/site.rs
- txphase/obliv-utils/
- txphase/obliv-utils/Cargo.toml
- txphase/obliv-utils/.cargo/
- txphase/obliv-utils/.cargo/config.toml
- txphase/obliv-utils/benches/
- txphase/obliv-utils/benches/obliv_vec.rs
- txphase/obliv-utils/src/
- txphase/obliv-utils/src/aligned.rs
- txphase/obliv-utils/src/bitmap.rs
- txphase/obliv-utils/src/bitonic_sort.rs
- txphase/obliv-utils/src/cmov.rs
- txphase/obliv-utils/src/cond_copy.rs
- txphase/obliv-utils/src/lib.rs
- txphase/obliv-utils/src/min_heap.rs
- txphase/obliv-utils/src/neighbors.rs
- txphase/obliv-utils/src/top_s.rs
- txphase/obliv-utils/src/utils.rs
- txphase/obliv-utils/src/vec.rs
- txphase/phasing/
- txphase/phasing/Cargo.toml
- txphase/phasing/phasing.manifest.template
- txphase/phasing/.cargo/
- txphase/phasing/.cargo/config.toml
- txphase/phasing/src/
- txphase/phasing/src/dynamic_fixed.rs
- txphase/phasing/src/dynamic_fixed_simd.rs
- txphase/phasing/src/genotype_graph.rs
- txphase/phasing/src/main.rs
- txphase/phasing/src/memory.rs
- txphase/phasing/src/utils.rs
- txphase/phasing/src/variants.rs
- txphase/phasing/src/hmm/
- txphase/phasing/src/hmm/fbprobs.rs
- txphase/phasing/src/hmm/mod.rs
- txphase/phasing/src/hmm/params.rs
- txphase/phasing/src/mcmc/
- txphase/phasing/src/mcmc/filter.rs
- txphase/phasing/src/mcmc/mod.rs
- txphase/phasing/src/mcmc/params.rs
- txphase/phasing/src/mcmc/sampling.rs
- txphase/phasing/src/mcmc/viterbi.rs
- txphase/phasing/src/mcmc/windows_split.rs
- txphase/phasing/src/neighbor_finding/
- txphase/phasing/src/neighbor_finding/mod.rs
- txphase/phasing/src/neighbor_finding/record.rs
- txphase/phasing/src/neighbor_finding/site.rs
- txphase/phasing/src/neighbor_finding/test_utils.rs
- txphase/phasing/src/neighbor_finding/top_s.rs
- txphase/phasing/src/neighbor_finding/mcmc_init/
- txphase/phasing/src/neighbor_finding/mcmc_init/init_single_site.rs
- txphase/phasing/src/neighbor_finding/mcmc_init/init_tree.rs
- txphase/phasing/src/neighbor_finding/mcmc_init/mcmc_init.rs
- txphase/phasing/src/neighbor_finding/mcmc_init/mod.rs
- txphase/phasing/src/neighbor_finding/mcmc_init/obliv_rank.rs
- txphase/phasing/src/neighbor_finding/mcmc_init/rank.rs
- txphase/phasing/src/neighbor_finding/nn/
- txphase/phasing/src/neighbor_finding/nn/mod.rs
- txphase/phasing/src/neighbor_finding/nn/nn.rs
- txphase/phasing/src/neighbor_finding/nn/nn_tree.rs
- txphase/phasing/src/neighbor_finding/nn/obliv_rank.rs
- txphase/phasing/src/neighbor_finding/nn/rank.rs
- txphase/phasing/src/neighbor_finding/pbwt_trie/
- txphase/phasing/src/neighbor_finding/pbwt_trie/input.rs
- txphase/phasing/src/neighbor_finding/pbwt_trie/insert.rs
- txphase/phasing/src/neighbor_finding/pbwt_trie/mod.rs
- txphase/phasing/src/neighbor_finding/pbwt_trie/obliv_insert.rs
- txphase/phasing/src/neighbor_finding/pbwt_trie/trie.rs
- txphase/tp-fixedpoint/
- txphase/tp-fixedpoint/.gitignore
- txphase/tp-fixedpoint/Cargo.toml
- txphase/tp-fixedpoint/benches/
- txphase/tp-fixedpoint/benches/my_benchmark.rs
- txphase/tp-fixedpoint/src/
- txphase/tp-fixedpoint/src/fixed_32.rs
- txphase/tp-fixedpoint/src/fixed_64.rs
- txphase/tp-fixedpoint/src/lib.rs
- txphase/tp-fixedpoint/src/ln_fixed.rs
- txphase/tp-fixedpoint/src/tp_i128.rs
- txphase/tp-fixedpoint/src/tp_u128.rs
- txphase/tp-fixedpoint/src/tp_u64x8.rs
- txphase/tp-fixedpoint/src/bin/
- txphase/tp-fixedpoint/src/bin/timing_leak.rs
- __MACOSX/
- __MACOSX/._txphase
- __MACOSX/txphase/
- __MACOSX/txphase/._.DS_Store
- __MACOSX/txphase/._.gitignore
- __MACOSX/txphase/._Cargo.toml
- __MACOSX/txphase/._client
- __MACOSX/txphase/._common
- __MACOSX/txphase/._host
- __MACOSX/txphase/._m3vcf
- __MACOSX/txphase/._Makefile
- __MACOSX/txphase/._obliv-utils
- __MACOSX/txphase/._phasing
- __MACOSX/txphase/._README.md
- __MACOSX/txphase/._tp-fixedpoint
- __MACOSX/txphase/client/
- __MACOSX/txphase/client/._Cargo.toml
- __MACOSX/txphase/client/._src
- __MACOSX/txphase/client/src/
- __MACOSX/txphase/client/src/._main.rs
- __MACOSX/txphase/client/src/._record.rs
- __MACOSX/txphase/client/src/._site.rs
- __MACOSX/txphase/common/
- __MACOSX/txphase/common/._Cargo.toml
- __MACOSX/txphase/common/._src
- __MACOSX/txphase/common/src/
- __MACOSX/txphase/common/src/._lib.rs
- __MACOSX/txphase/common/src/._ref_panel
- __MACOSX/txphase/common/src/._types.rs
- __MACOSX/txphase/common/src/ref_panel/
- __MACOSX/txphase/common/src/ref_panel/._block.rs
- __MACOSX/txphase/common/src/ref_panel/._mod.rs
- __MACOSX/txphase/host/
- __MACOSX/txphase/host/._Cargo.toml
- __MACOSX/txphase/host/._src
- __MACOSX/txphase/host/src/
- __MACOSX/txphase/host/src/._geneticmap.rs
- __MACOSX/txphase/host/src/._main.rs
- __MACOSX/txphase/host/src/._record.rs
- __MACOSX/txphase/host/src/._site.rs
- __MACOSX/txphase/m3vcf/
- __MACOSX/txphase/m3vcf/._.gitignore
- __MACOSX/txphase/m3vcf/._Cargo.toml
- __MACOSX/txphase/m3vcf/._src
- __MACOSX/txphase/m3vcf/src/
- __MACOSX/txphase/m3vcf/src/._block.rs
- __MACOSX/txphase/m3vcf/src/._lib.rs
- __MACOSX/txphase/m3vcf/src/._ref_panel.rs
- __MACOSX/txphase/m3vcf/src/._site.rs
- __MACOSX/txphase/obliv-utils/
- __MACOSX/txphase/obliv-utils/._.cargo
- __MACOSX/txphase/obliv-utils/._benches
- __MACOSX/txphase/obliv-utils/._Cargo.toml
- __MACOSX/txphase/obliv-utils/._src
- __MACOSX/txphase/obliv-utils/.cargo/
- __MACOSX/txphase/obliv-utils/.cargo/._config.toml
- __MACOSX/txphase/obliv-utils/benches/
- __MACOSX/txphase/obliv-utils/benches/._obliv_vec.rs
- __MACOSX/txphase/obliv-utils/src/
- __MACOSX/txphase/obliv-utils/src/._aligned.rs
- __MACOSX/txphase/obliv-utils/src/._bitmap.rs
- __MACOSX/txphase/obliv-utils/src/._bitonic_sort.rs
- __MACOSX/txphase/obliv-utils/src/._cmov.rs
- __MACOSX/txphase/obliv-utils/src/._cond_copy.rs
- __MACOSX/txphase/obliv-utils/src/._lib.rs
- __MACOSX/txphase/obliv-utils/src/._min_heap.rs
- __MACOSX/txphase/obliv-utils/src/._neighbors.rs
- __MACOSX/txphase/obliv-utils/src/._top_s.rs
- __MACOSX/txphase/obliv-utils/src/._utils.rs
- __MACOSX/txphase/obliv-utils/src/._vec.rs
- __MACOSX/txphase/phasing/
- __MACOSX/txphase/phasing/._.cargo
- __MACOSX/txphase/phasing/._Cargo.toml
- __MACOSX/txphase/phasing/._phasing.manifest.template
- __MACOSX/txphase/phasing/._src
- __MACOSX/txphase/phasing/.cargo/
- __MACOSX/txphase/phasing/.cargo/._config.toml
- __MACOSX/txphase/phasing/src/
- __MACOSX/txphase/phasing/src/._dynamic_fixed.rs
- __MACOSX/txphase/phasing/src/._dynamic_fixed_simd.rs
- __MACOSX/txphase/phasing/src/._genotype_graph.rs
- __MACOSX/txphase/phasing/src/._hmm
- __MACOSX/txphase/phasing/src/._main.rs
- __MACOSX/txphase/phasing/src/._mcmc
- __MACOSX/txphase/phasing/src/._memory.rs
- __MACOSX/txphase/phasing/src/._neighbor_finding
- __MACOSX/txphase/phasing/src/._utils.rs
- __MACOSX/txphase/phasing/src/._variants.rs
- __MACOSX/txphase/phasing/src/hmm/
- __MACOSX/txphase/phasing/src/hmm/._fbprobs.rs
- __MACOSX/txphase/phasing/src/hmm/._mod.rs
- __MACOSX/txphase/phasing/src/hmm/._params.rs
- __MACOSX/txphase/phasing/src/mcmc/
- __MACOSX/txphase/phasing/src/mcmc/._filter.rs
- __MACOSX/txphase/phasing/src/mcmc/._mod.rs
- __MACOSX/txphase/phasing/src/mcmc/._params.rs
- __MACOSX/txphase/phasing/src/mcmc/._sampling.rs
- __MACOSX/txphase/phasing/src/mcmc/._viterbi.rs
- __MACOSX/txphase/phasing/src/mcmc/._windows_split.rs
- __MACOSX/txphase/phasing/src/neighbor_finding/
- __MACOSX/txphase/phasing/src/neighbor_finding/._mcmc_init
- __MACOSX/txphase/phasing/src/neighbor_finding/._mod.rs
- __MACOSX/txphase/phasing/src/neighbor_finding/._nn
- __MACOSX/txphase/phasing/src/neighbor_finding/._pbwt_trie
- __MACOSX/txphase/phasing/src/neighbor_finding/._record.rs
- __MACOSX/txphase/phasing/src/neighbor_finding/._site.rs
- __MACOSX/txphase/phasing/src/neighbor_finding/._test_utils.rs
- __MACOSX/txphase/phasing/src/neighbor_finding/._top_s.rs
- __MACOSX/txphase/phasing/src/neighbor_finding/mcmc_init/
- __MACOSX/txphase/phasing/src/neighbor_finding/mcmc_init/._init_single_site.rs
- __MACOSX/txphase/phasing/src/neighbor_finding/mcmc_init/._init_tree.rs
- __MACOSX/txphase/phasing/src/neighbor_finding/mcmc_init/._mcmc_init.rs
- __MACOSX/txphase/phasing/src/neighbor_finding/mcmc_init/._mod.rs
- __MACOSX/txphase/phasing/src/neighbor_finding/mcmc_init/._obliv_rank.rs
- __MACOSX/txphase/phasing/src/neighbor_finding/mcmc_init/._rank.rs
- __MACOSX/txphase/phasing/src/neighbor_finding/nn/
- __MACOSX/txphase/phasing/src/neighbor_finding/nn/._mod.rs
- __MACOSX/txphase/phasing/src/neighbor_finding/nn/._nn.rs
- __MACOSX/txphase/phasing/src/neighbor_finding/nn/._nn_tree.rs
- __MACOSX/txphase/phasing/src/neighbor_finding/nn/._obliv_rank.rs
- __MACOSX/txphase/phasing/src/neighbor_finding/nn/._rank.rs
- __MACOSX/txphase/phasing/src/neighbor_finding/pbwt_trie/
- __MACOSX/txphase/phasing/src/neighbor_finding/pbwt_trie/._input.rs
- __MACOSX/txphase/phasing/src/neighbor_finding/pbwt_trie/._insert.rs
- __MACOSX/txphase/phasing/src/neighbor_finding/pbwt_trie/._mod.rs
- __MACOSX/txphase/phasing/src/neighbor_finding/pbwt_trie/._obliv_insert.rs
- __MACOSX/txphase/phasing/src/neighbor_finding/pbwt_trie/._trie.rs
- __MACOSX/txphase/tp-fixedpoint/
- __MACOSX/txphase/tp-fixedpoint/._.gitignore
- __MACOSX/txphase/tp-fixedpoint/._benches
- __MACOSX/txphase/tp-fixedpoint/._Cargo.toml
- __MACOSX/txphase/tp-fixedpoint/._src
- __MACOSX/txphase/tp-fixedpoint/benches/
- __MACOSX/txphase/tp-fixedpoint/benches/._my_benchmark.rs
- __MACOSX/txphase/tp-fixedpoint/src/
- __MACOSX/txphase/tp-fixedpoint/src/._bin
- __MACOSX/txphase/tp-fixedpoint/src/._fixed_32.rs
- __MACOSX/txphase/tp-fixedpoint/src/._fixed_64.rs
- __MACOSX/txphase/tp-fixedpoint/src/._lib.rs
- __MACOSX/txphase/tp-fixedpoint/src/._ln_fixed.rs
- __MACOSX/txphase/tp-fixedpoint/src/._tp_i128.rs
- __MACOSX/txphase/tp-fixedpoint/src/._tp_u128.rs
- __MACOSX/txphase/tp-fixedpoint/src/._tp_u64x8.rs
- __MACOSX/txphase/tp-fixedpoint/src/bin/
- __MACOSX/txphase/tp-fixedpoint/src/bin/._timing_leak.rs
