# Supplementary material for: Secure phasing of private genomes in a trusted execution environment with TX-Phase
Source: Genome Res. 2025 Dec;35(12):2626–36. doi: 10.1101/gr.280558.125 (PMC12667372; doi:10.1101/gr.280558.125)
Supplement: Supplement 2 [file Supplemental_Code.zip › txphase/Cargo.toml]

[workspace]
resolver = "2"
members = [
    "host",
    "phasing",
    "m3vcf",
    "obliv-utils",
    "tp-fixedpoint",
    "common", "client",
]
