# Supplementary material for: Secure phasing of private genomes in a trusted execution environment with TX-Phase
Source: Genome Res. 2025 Dec;35(12):2626–36. doi: 10.1101/gr.280558.125 (PMC12667372; doi:10.1101/gr.280558.125)
Supplement: Supplement 2 [file Supplemental_Code.zip › txphase/client/src/site.rs]

use m3vcf::Site;
use rust_htslib::bcf;
use std::path::Path;

//#[derive(serde::Deserialize, Debug, Eq, PartialEq, PartialOrd, Ord, Hash, Clone)]
//pub struct MySite {
//#[serde(rename = "#CHROM")]
//pub chr: String,
//#[serde(rename = "POS")]
//pub pos: u32,
//#[serde(rename = "REF")]
//pub allele_ref: String,
//#[serde(rename = "ALT")]
//pub allele_alt: String,
//}

pub fn sites_from_bcf_path(
    path: &Path,
) -> anyhow::Result<(Vec<Site>, bcf::header::HeaderView, Vec<bcf::record::Record>)> {
    let mut reader = bcf::Reader::from_path(path)?;
    let mut records = Vec::new();
    use bcf::Read;
    let header = reader.header().clone();
    let mut sites = Vec::new();
    for record in reader.records() {
        let record = record?;
        if let Some(site) = site_from_bcf_record(&record, &header)? {
            sites.push(site);
            records.push(record);
        }
    }
    Ok((sites, header, records))
}

//pub fn sites_from_csv_path(path: &Path) -> anyhow::Result<Vec<Site>> {
//let mut reader = csv::Reader::from_path(path)?;
//let sites = reader
//.deserialize()
//.map(|r| r.unwrap())
//.collect::<Vec<MySite>>();
//let sites = sites
//.into_iter()
//.map(|site| Site {
//chr: site.chr,
//pos: site.pos,
//allele_ref: site.allele_ref,
//allele_alt: site.allele_alt,
//})
//.collect();
//Ok(sites)
//}

fn site_from_bcf_record(
    record: &bcf::record::Record,
    header: &bcf::header::HeaderView,
) -> anyhow::Result<Option<Site>> {
    if record.allele_count() != 2 {
        return Ok(None);
    }
    let chr = String::from_utf8(
        header
            .rid2name(record.rid().ok_or(anyhow::anyhow!("Missing rid"))?)?
            .to_owned(),
    )?;
    let pos = record.pos() as u32 + 1;
    let allele_ref = String::from_utf8(record.alleles()[0].to_owned())?;
    let allele_alt = String::from_utf8(record.alleles()[1].to_owned())?;
    Ok(Some(Site {
        chr,
        pos,
        allele_ref,
        allele_alt,
    }))
}
