# Supplementary material for: Secure phasing of private genomes in a trusted execution environment with TX-Phase
Source: Genome Res. 2025 Dec;35(12):2626–36. doi: 10.1101/gr.280558.125 (PMC12667372; doi:10.1101/gr.280558.125)
Supplement: Supplement 2 [file Supplemental_Code.zip › txphase/common/Cargo.toml]

[package]
name = "common"
version = "0.1.0"
edition = "2021"

# See more keys and their definitions at https://doc.rust-lang.org/cargo/reference/manifest.html
[features]
default = []
obliv = []

[dependencies]
m3vcf = { path = "../m3vcf" }
ndarray = {version = "0.15", features = ["approx", "serde"]}
bitvec = "1.0"
