# Supplementary material for: Secure phasing of private genomes in a trusted execution environment with TX-Phase
Source: Genome Res. 2025 Dec;35(12):2626–36. doi: 10.1101/gr.280558.125 (PMC12667372; doi:10.1101/gr.280558.125)
Supplement: Supplement 2 [file Supplemental_Code.zip › txphase/m3vcf/Cargo.toml]

[package]
name = "m3vcf"
version = "0.1.0"
edition = "2021"

[dependencies]
ndarray = { version = "0.15", features = ["serde"]}
bitvec = { version = "1.0", features = ["serde"] }
serde = { version = "1.0", features = ["derive"] }
flate2 = "1.0"
