# Supplementary material for: Secure phasing of private genomes in a trusted execution environment with TX-Phase
Source: Genome Res. 2025 Dec;35(12):2626–36. doi: 10.1101/gr.280558.125 (PMC12667372; doi:10.1101/gr.280558.125)
Supplement: Supplement 2 [file Supplemental_Code.zip › txphase/m3vcf/src/block.rs]

use bitvec::prelude::{BitSlice, Lsb0};
use ndarray::{Array1, Array2};
use std::io::Result;

#[derive(Clone, serde::Serialize, serde::Deserialize)]
pub struct Block {
    pub indmap: Array1<u16>,
    pub nvar: usize,
    pub nuniq: usize,
    pub clustsize: Array1<u16>,
    pub rhap: Array2<u8>,
    pub rprob: Array1<f32>,
    pub afreq: Array1<f32>,
}

impl Block {
    pub fn read(m: usize, mut lines_iter: impl Iterator<Item = Result<String>>) -> Option<Self> {
        // read block metadata
        let line = lines_iter.next()?.unwrap();
        let mut iter = line.split_ascii_whitespace();
        let tok = iter.nth(7).unwrap(); // info field
        let tok = tok.split(";").collect::<Vec<_>>();

        let mut nvar = None;
        let mut nuniq = None;

        for t in tok {
            let t = t.split("=").collect::<Vec<_>>();
            match t[0] {
                "VARIANTS" => nvar = Some(t[1].parse::<usize>().unwrap()),
                "REPS" => nuniq = Some(t[1].parse::<usize>().unwrap()),
                _ => continue,
            }
        }

        let nvar = nvar.unwrap();
        let nuniq = nuniq.unwrap();

        iter.next().unwrap(); // skip one column
        let indmap = iter.map(|s| s.parse::<u16>().unwrap()).collect::<Vec<_>>();

        let mut clustsize = Array1::<u16>::zeros(nuniq);
        indmap.iter().for_each(|&v| clustsize[v as usize] += 1);

        let mut rprob = Vec::<f32>::with_capacity(nvar);
        let nuniq_bytes = (nuniq + 7) / 8;
        let mut rhap = Array2::<u8>::zeros((nvar, nuniq_bytes));
        let mut afreq = Vec::<f32>::with_capacity(nvar);

        // read block data
        for i in 0..nvar {
            let line = lines_iter.next().unwrap().unwrap();
            let mut iter = line.split_ascii_whitespace();

            let tok = iter.nth(7).unwrap(); // info field
            let tok = tok.split(";").collect::<Vec<_>>();

            let mut new_rprob = None;

            for t in tok {
                let t = t.split("=").collect::<Vec<_>>();
                match t[0] {
                    "Recom" => new_rprob = Some(t[1].parse::<f32>().unwrap()),
                    _ => continue,
                }
            }

            rprob.push(new_rprob.unwrap());

            let data = iter.next().unwrap(); // data for one variant
            let mut alt_count = 0;

            let mut rhap_row_raw = rhap.row_mut(i);
            let new_rhap_row =
                BitSlice::<u8, Lsb0>::from_slice_mut(rhap_row_raw.as_slice_mut().unwrap());
            data.chars()
                .zip(new_rhap_row)
                .enumerate()
                .for_each(|(ind, (b, mut r))| {
                    let geno = match b {
                        '0' => 0,
                        '1' => 1,
                        _ => panic!("Invalid file format"),
                    };
                    *r = geno == 1;
                    if geno == 1 {
                        alt_count += clustsize[ind];
                    }
                });
            afreq.push(
                usize::try_from(alt_count).unwrap() as f32 / usize::try_from(m).unwrap() as f32,
            );
        }

        Some(Self {
            indmap: Array1::from(indmap),
            nvar,
            nuniq,
            clustsize,
            rhap,
            rprob: Array1::from(rprob),
            afreq: Array1::from(afreq),
        })
    }

    pub fn view<'a>(&'a self) -> BlockView<'a> {
        BlockView {
            indmap: self.indmap.view(),
            nvar: self.nvar,
            nuniq: self.nuniq,
            clustsize: self.clustsize.view(),
            rhap: self.rhap.view(),
            rprob: self.rprob.view(),
            afreq: self.afreq.view(),
        }
    }

    pub fn subview<'a>(&'a self, from: usize, to: usize) -> BlockView<'a> {
        let rhap = self.rhap.slice(ndarray::s![from..to, ..]);
        let nvar = to - from;
        let rprob = self.rprob.slice(ndarray::s![from..to]);

        BlockView {
            indmap: self.indmap.view(),
            nvar,
            nuniq: self.nuniq,
            clustsize: self.clustsize.view(),
            rhap,
            rprob,
            afreq: self.afreq.view(),
        }
    }
}

use ndarray::{ArrayView1, ArrayView2};

#[derive(Clone)]
pub struct BlockView<'a> {
    pub indmap: ArrayView1<'a, u16>,
    pub nvar: usize,
    pub nuniq: usize,
    pub clustsize: ArrayView1<'a, u16>,
    pub rhap: ArrayView2<'a, u8>,
    pub rprob: ArrayView1<'a, f32>,
    pub afreq: ArrayView1<'a, f32>,
}

impl<'a> BlockView<'a> {
    pub fn to_owned(&self) -> Block {
        Block {
            indmap: self.indmap.to_owned(),
            nvar: self.nvar,
            nuniq: self.nuniq,
            clustsize: self.clustsize.to_owned(),
            rhap: self.rhap.to_owned(),
            rprob: self.rprob.to_owned(),
            afreq: self.afreq.to_owned(),
        }
    }
}
