# Supplementary material for: Secure phasing of private genomes in a trusted execution environment with TX-Phase
Source: Genome Res. 2025 Dec;35(12):2626–36. doi: 10.1101/gr.280558.125 (PMC12667372; doi:10.1101/gr.280558.125)
Supplement: Supplement 2 [file Supplemental_Code.zip › txphase/m3vcf/src/lib.rs]

mod block;
mod ref_panel;
mod site;

pub use block::*;
pub use ref_panel::*;
pub use site::*;
