# Supplementary material for: Secure phasing of private genomes in a trusted execution environment with TX-Phase
Source: Genome Res. 2025 Dec;35(12):2626–36. doi: 10.1101/gr.280558.125 (PMC12667372; doi:10.1101/gr.280558.125)
Supplement: Supplement 2 [file Supplemental_Code.zip › txphase/obliv-utils/Cargo.toml]

[package]
name = "obliv-utils"
version = "0.1.0"
edition = "2021"

# See more keys and their definitions at https://doc.rust-lang.org/cargo/reference/manifest.html

[dependencies]
timing-shield = "0.3.0"

[dev-dependencies]
rand = "0.8"
criterion = { version = "0.5.1", features = ["real_blackbox"] }

[[bench]]
name = "obliv_vec"
harness = false
