# Supplementary material for: Secure phasing of private genomes in a trusted execution environment with TX-Phase
Source: Genome Res. 2025 Dec;35(12):2626–36. doi: 10.1101/gr.280558.125 (PMC12667372; doi:10.1101/gr.280558.125)
Supplement: Supplement 2 [file Supplemental_Code.zip › txphase/obliv-utils/.cargo/config.toml]

[target.x86_64-fortanix-unknown-sgx]
runner = "ftxsgx-runner-cargo"
