# Supplementary material for: Secure phasing of private genomes in a trusted execution environment with TX-Phase
Source: Genome Res. 2025 Dec;35(12):2626–36. doi: 10.1101/gr.280558.125 (PMC12667372; doi:10.1101/gr.280558.125)
Supplement: Supplement 2 [file Supplemental_Code.zip › txphase/obliv-utils/src/lib.rs]

#![feature(generic_const_exprs)]
#![allow(incomplete_features)]
#![feature(int_roundings)]

pub mod aligned;
pub mod bitmap;
pub mod bitonic_sort;
pub mod cmov;
pub mod cond_copy;
pub mod min_heap;
pub mod top_s;
pub mod utils;
pub mod vec;
