# Supplementary material for: Secure phasing of private genomes in a trusted execution environment with TX-Phase
Source: Genome Res. 2025 Dec;35(12):2626–36. doi: 10.1101/gr.280558.125 (PMC12667372; doi:10.1101/gr.280558.125)
Supplement: Supplement 2 [file Supplemental_Code.zip › txphase/phasing/phasing.manifest.template]

# Copyright (C) 2023 Gramine contributors
# SPDX-License-Identifier: BSD-3-Clause

loader.entrypoint = "file:{{ gramine.libos }}"
libos.entrypoint = "{{ self_exe }}"
loader.log_level = "{{ log_level }}"

loader.env.LD_LIBRARY_PATH = "/lib:{{ arch_libdir }}"

# See https://gramine.readthedocs.io/en/stable/performance.html#glibc-malloc-tuning
loader.env.MALLOC_ARENA_MAX = "1"

# For easier debugging — not strictly required to run this workload
loader.env.RUST_BACKTRACE = "full"

loader.insecure__use_cmdline_argv = true

fs.mounts = [
  { path = "/lib", uri = "file:{{ gramine.runtimedir() }}" },
  { path = "{{ arch_libdir }}", uri = "file:{{ arch_libdir }}" },
]

sgx.debug = false 
sgx.edmm_enable = true 
sgx.enclave_size = "16G"

sgx.trusted_files = [
  "file:{{ gramine.libos }}",
  "file:{{ self_exe }}",
  "file:{{ gramine.runtimedir() }}/",
  "file:{{ arch_libdir }}/",
]

# The maximum number of threads in a single process needs to be declared in advance.
# You need to account for:
# - one main thread
# - any threads and threadpools you might be starting
# - helper threads internal to Gramine — see:
#   https://gramine.readthedocs.io/en/stable/manifest-syntax.html#number-of-threads
sgx.max_threads = 4 
