# Supplementary material for: Secure phasing of private genomes in a trusted execution environment with TX-Phase
Source: Genome Res. 2025 Dec;35(12):2626–36. doi: 10.1101/gr.280558.125 (PMC12667372; doi:10.1101/gr.280558.125)
Supplement: Supplement 2 [file Supplemental_Code.zip › txphase/phasing/src/hmm/mod.rs]

pub mod params;
pub use params::*;

#[cfg(feature = "obliv")]
use crate::dynamic_fixed::*;
use crate::genotype_graph::{G, P};
use crate::memory::RealMemory;
use crate::{Bool, Genotype, Real, Usize};
#[cfg(feature = "obliv")]
use ndarray::{Array1, ArrayViewMut1};
#[cfg(feature = "obliv")]
use tp_fixedpoint::timing_shield::{TpEq, TpI16};

#[cfg(feature = "benchmarking")]
use std::time::{Duration, Instant};

#[cfg(feature = "benchmarking")]
use std::cell::RefCell;
#[cfg(feature = "benchmarking")]
thread_local! {
    pub static EMISS: RefCell<Duration> = RefCell::new(Duration::ZERO);
    pub static TRANS: RefCell<Duration> = RefCell::new(Duration::ZERO);
    pub static COLL: RefCell<Duration> = RefCell::new(Duration::ZERO);
    pub static COMB: RefCell<Duration> = RefCell::new(Duration::ZERO);
    pub static MEMORY: RefCell<Duration> = RefCell::new(Duration::ZERO);
}

use ndarray::{s, Array2, Array3, ArrayView1, ArrayView2, ArrayViewMut2, Zip};
pub fn combine_dips(
    tprobs: ArrayView2<Real>,
    #[cfg(feature = "obliv")] tprobs_e: ArrayView2<TpI16>,
    tprobs_dips: ArrayViewMut2<Real>,
    #[cfg(feature = "obliv")] cond: Bool,
) {
    #[cfg(not(feature = "obliv"))]
    let mut tprobs_dips = tprobs_dips;

    #[cfg(not(feature = "obliv"))]
    let tprobs = &tprobs * (1. / tprobs.sum());

    #[cfg(feature = "obliv")]
    let mut _tprobs_dips = tprobs_dips;

    #[cfg(feature = "obliv")]
    let mut tprobs_dips = Array2::<Real>::zeros((P, P));

    #[cfg(feature = "obliv")]
    let mut tprobs_dips_e_ext = Array2::<TpI16>::from_elem((P, P), TpI16::protect(0));

    for i in 0..P {
        for j in 0..P {
            tprobs_dips[[i, j]] = tprobs[[i, j]] * tprobs[[P - 1 - i, P - 1 - j]];
            #[cfg(feature = "obliv")]
            {
                tprobs_dips_e_ext[[i, j]] = tprobs_e[[i, j]] + tprobs_e[[P - 1 - i, P - 1 - j]];
            }
        }
    }

    #[cfg(feature = "obliv")]
    {
        renorm_equalize_scale_all(tprobs_dips.view_mut(), tprobs_dips_e_ext.view_mut());
        let mut tprobs_dips_e = Array1::<TpI16>::from_elem(P, TpI16::protect(0));
        renorm_equalize_scale(
            tprobs_dips.view_mut(),
            tprobs_dips_e_ext.view_mut(),
            tprobs_dips_e.view_mut(),
        );

        let (sum, sum_e) = sum_scale(tprobs_dips.view(), tprobs_dips_e.view());
        tprobs_dips *= Real::protect_i64(1) / sum;
        tprobs_dips_e.map_mut(|v| *v -= sum_e);
        Zip::from(tprobs_dips.rows_mut())
            .and(&mut tprobs_dips_e)
            .for_each(|t, e| match_scale_row(TpI16::protect(0), t, e));

        ndarray::Zip::from(&mut _tprobs_dips)
            .and(&tprobs_dips)
            .for_each(|t, &s| *t = cond.select(s, *t));
    }

    #[cfg(not(feature = "obliv"))]
    {
        tprobs_dips /= tprobs_dips.sum();
    }
}
#[cfg(feature = "obliv")]
type Backward = Array2<TpI16>;

#[cfg(not(feature = "obliv"))]
type Backward = Array3<Real>;

#[cfg(feature = "obliv")]
type Tprobs = (Array3<Real>, Array3<TpI16>);

#[cfg(not(feature = "obliv"))]
type Tprobs = Array3<Real>;

pub struct Hmm {}

impl Hmm {
    pub fn new() -> Self {
        Self {}
    }

    pub fn forward_backward(
        ref_panel: ArrayView2<Genotype>,
        ref_panel_filter: ArrayView1<Bool>,
        n_full_states: Usize,
        genograph: ArrayView1<G>,
        hmm_params: &HmmParams,
        rprobs: &RprobsSlice,
        _ignored_sites: ArrayView1<Bool>,
        is_first_window: bool,
        bprob_memory: &mut RealMemory,
    ) -> Tprobs {
        let m = ref_panel.nrows();
        let k = ref_panel.ncols();

        let mut rprobs_iter = rprobs.get_forward(n_full_states);

        #[cfg(feature = "obliv")]
        let bprobs_e = Self::backward(
            ref_panel,
            ref_panel_filter,
            n_full_states,
            genograph,
            hmm_params,
            rprobs,
            _ignored_sites,
            bprob_memory,
        );

        let bprobs = bprob_memory.borrow_3d(m, P, k);

        #[cfg(not(feature = "obliv"))]
        let bprobs = self.backward(
            ref_panel,
            ref_panel_filter,
            n_full_states,
            genograph,
            hmm_params,
            rprobs,
            _ignored_sites,
        );

        let mut tprobs = Array3::<Real>::zeros((m, P, P));

        #[cfg(feature = "obliv")]
        let mut tprobs_e = Array3::<TpI16>::from_elem((m, P, P), TpI16::protect(0));

        let mut prev_fprobs = Array2::<Real>::zeros((P, k));
        let mut cur_fprobs = Array2::<Real>::zeros((P, k));
        #[cfg(feature = "obliv")]
        let mut cur_fprobs_e = Array1::from_elem(P, TpI16::protect(0));
        #[cfg(feature = "obliv")]
        let mut prev_fprobs_e = Array1::from_elem(P, TpI16::protect(0));

        Self::init(
            ref_panel.slice(s![0, ..]),
            ref_panel_filter.view(),
            genograph[0],
            hmm_params,
            prev_fprobs.view_mut(),
            #[cfg(feature = "obliv")]
            prev_fprobs_e.view_mut(),
        );

        #[cfg(feature = "obliv")]
        prev_fprobs_e.assign(&cur_fprobs_e);

        #[cfg(feature = "obliv")]
        let mut tprobs_3x = Array3::<Real>::zeros((m.div_ceil(3), P, P));
        #[cfg(feature = "obliv")]
        let mut tprobs_3x_e = Array3::<TpI16>::from_elem((m.div_ceil(3), P, P), TpI16::protect(0));

        #[cfg(feature = "obliv")]
        let mut tprobs_3x_fwd = prev_fprobs.clone();
        #[cfg(feature = "obliv")]
        let mut tprobs_3x_fwd_e = prev_fprobs_e.clone();
        #[cfg(feature = "obliv")]
        let mut tprobs_3x_bwd = bprobs.slice(s![0, .., ..]).to_owned();
        #[cfg(feature = "obliv")]
        let mut tprobs_3x_bwd_e = bprobs_e.row(0).to_owned();

        #[cfg(feature = "obliv")]
        {
            let cond = genograph[0].is_segment_marker();
            Zip::from(&mut tprobs_3x_fwd)
                .and(&prev_fprobs)
                .for_each(|t, &f| *t = cond.select(f, *t));
            Zip::from(&mut tprobs_3x_fwd_e)
                .and(&prev_fprobs_e)
                .for_each(|t, &f| *t = cond.select(f, *t));
            Zip::from(&mut tprobs_3x_bwd)
                .and(&bprobs.slice(s![0, .., ..]))
                .for_each(|t, &b| *t = cond.select(b, *t));
            Zip::from(&mut tprobs_3x_bwd_e)
                .and(&bprobs_e.slice(s![0, ..]))
                .for_each(|t, &b| *t = cond.select(b, *t));

            let tmp = prev_fprobs.to_owned();
            let tmp_e = prev_fprobs_e.to_owned();
            Self::collapse(prev_fprobs.view_mut(), prev_fprobs_e.view_mut());

            Zip::from(&tmp)
                .and(&mut prev_fprobs)
                .for_each(|t, c| *c = cond.select(*c, *t));

            Zip::from(&tmp_e)
                .and(&mut prev_fprobs_e)
                .for_each(|t, c| *c = cond.select(*c, *t));
        }

        #[cfg(not(feature = "obliv"))]
        if genograph[0].is_segment_marker() {
            Self::combine(
                prev_fprobs.view(),
                bprobs.slice(s![0, .., ..]),
                tprobs.slice_mut(s![0, .., ..]),
            );
            self.collapse(prev_fprobs.view_mut());
        }

        for i in 1..m {
            let rprobs = rprobs_iter.next().unwrap();

            //#[cfg(not(feature = "obliv"))]
            //if ignored_sites[i] {
            //continue;
            //}

            Self::transition(
                rprobs,
                ref_panel_filter.view(),
                prev_fprobs.view(),
                #[cfg(feature = "obliv")]
                prev_fprobs_e.view(),
                cur_fprobs.view_mut(),
                #[cfg(feature = "obliv")]
                cur_fprobs_e.view_mut(),
            );

            #[cfg(feature = "obliv")]
            {
                let cond = genograph[i].is_segment_marker();

                let bprobs_e = bprobs_e.slice(s![i, ..]);
                let fprobs_e = cur_fprobs_e.view_mut();

                Zip::from(&mut tprobs_3x_fwd)
                    .and(&cur_fprobs)
                    .for_each(|t, &f| *t = cond.select(f, *t));

                Zip::from(&mut tprobs_3x_fwd_e)
                    .and(&fprobs_e)
                    .for_each(|t, &f| *t = cond.select(f, *t));

                Zip::from(&mut tprobs_3x_bwd)
                    .and(&bprobs.slice(s![i, .., ..]))
                    .for_each(|t, &b| *t = cond.select(b, *t));

                Zip::from(&mut tprobs_3x_bwd_e)
                    .and(&bprobs_e)
                    .for_each(|t, &b| *t = cond.select(b, *t));

                if i % 3 == 2 || i == m - 1 {
                    Self::combine(
                        tprobs_3x_fwd.view(),
                        tprobs_3x_fwd_e.view(),
                        tprobs_3x_bwd.view(),
                        tprobs_3x_bwd_e.view(),
                        tprobs_3x.slice_mut(s![i / 3, .., ..]),
                        tprobs_3x_e.slice_mut(s![i / 3, .., ..]),
                    );
                };

                let tmp = cur_fprobs.clone();
                let tmp_e = cur_fprobs_e.clone();
                Self::collapse(cur_fprobs.view_mut(), cur_fprobs_e.view_mut());

                Zip::from(&tmp)
                    .and(&mut cur_fprobs)
                    .for_each(|t, c| *c = cond.select(*c, *t));

                Zip::from(&tmp_e)
                    .and(&mut cur_fprobs_e)
                    .for_each(|t, c| *c = cond.select(*c, *t));
            }

            #[cfg(not(feature = "obliv"))]
            if genograph[i].is_segment_marker() {
                Self::combine(
                    cur_fprobs.view(),
                    bprobs.slice(s![i, .., ..]),
                    tprobs.slice_mut(s![i, .., ..]),
                );
                self.collapse(cur_fprobs.view_mut());
            }

            Self::emission(
                ref_panel.slice(s![i, ..]),
                genograph[i],
                #[cfg(not(feature = "obliv"))]
                hmm_params,
                cur_fprobs.view_mut(),
                cur_fprobs_e.view_mut(),
            );

            #[cfg(feature = "obliv")]
            renorm_e(cur_fprobs_e.view_mut());

            //#[cfg(feature = "obliv")]
            //{
            //let cond = !ignored_sites[i];
            //Zip::from(&cur_fprobs)
            //.and(&mut prev_fprobs)
            //.for_each(|c, p| *p = cond.select(*c, *p));

            //Zip::from(&self.cur_fprobs_e)
            //.and(&mut self.prev_fprobs_e)
            //.for_each(|c, p| *p = cond.select(*c, *p));
            //}

            prev_fprobs.assign(&cur_fprobs);

            #[cfg(feature = "obliv")]
            prev_fprobs_e.assign(&cur_fprobs_e);
        }

        #[cfg(feature = "obliv")]
        for i in 0..m {
            tprobs
                .slice_mut(s![i, .., ..])
                .assign(&tprobs_3x.slice(s![i / 3, .., ..]));
            tprobs_e
                .slice_mut(s![i, .., ..])
                .assign(&tprobs_3x_e.slice(s![i / 3, .., ..]));
        }

        if is_first_window {
            Self::first_combine(
                bprobs.slice(s![0, .., ..]),
                bprobs_e.slice(s![0, ..]),
                tprobs.slice_mut(s![0, .., ..]),
                tprobs_e.slice_mut(s![0, .., ..]),
            );
        }

        #[cfg(feature = "obliv")]
        return (tprobs, tprobs_e);

        #[cfg(not(feature = "obliv"))]
        return tprobs;
    }

    fn backward(
        ref_panel: ArrayView2<Genotype>,
        ref_panel_filter: ArrayView1<Bool>,
        n_full_states: Usize,
        genograph: ArrayView1<G>,
        hmm_params: &HmmParams,
        rprobs: &RprobsSlice,
        _ignored_sites: ArrayView1<Bool>,
        bprob_memory: &mut RealMemory,
    ) -> Backward {
        let m = ref_panel.nrows();
        let n = ref_panel.ncols();

        let mut rprobs_iter = rprobs.get_backward(n_full_states);

        #[cfg(feature = "benchmarking")]
        let t = Instant::now();

        let mut bprobs = bprob_memory.borrow_3d_mut(m, P, n);

        #[cfg(feature = "benchmarking")]
        MEMORY.with(|v| {
            let mut v = v.borrow_mut();
            *v += t.elapsed();
        });

        #[cfg(feature = "obliv")]
        let mut bprobs_e = Array2::<TpI16>::from_elem((m, P), TpI16::protect(0));

        Self::init(
            ref_panel.row(m - 1),
            ref_panel_filter.view(),
            genograph[m - 1],
            hmm_params,
            bprobs.slice_mut(s![m - 1, .., ..]),
            bprobs_e.slice_mut(s![m - 1, ..]),
        );

        for i in (0..m - 1).rev() {
            let rprobs = rprobs_iter.next().unwrap();
            let (mut cur_bprob, prev_bprob) =
                bprobs.multi_slice_mut((s![i, .., ..], s![i + 1, .., ..]));
            #[cfg(feature = "obliv")]
            let (mut cur_bprob_e, prev_bprob_e) =
                bprobs_e.multi_slice_mut((s![i, ..], s![i + 1, ..]));

            //#[cfg(not(feature = "obliv"))]
            //if ignored_sites[i] && !genograph[i + 1].is_segment_marker() {
            //cur_bprob.assign(&prev_bprob);
            //continue;
            //}

            Self::transition(
                rprobs,
                ref_panel_filter.view(),
                prev_bprob.view(),
                #[cfg(feature = "obliv")]
                prev_bprob_e.view(),
                cur_bprob.view_mut(),
                #[cfg(feature = "obliv")]
                cur_bprob_e.view_mut(),
            );

            #[cfg(feature = "obliv")]
            {
                let cond = genograph[i + 1].is_segment_marker();
                let tmp = cur_bprob.to_owned();
                let tmp_e = cur_bprob_e.to_owned();
                Self::collapse(cur_bprob.view_mut(), cur_bprob_e.view_mut());
                Zip::from(&tmp)
                    .and(&mut cur_bprob)
                    .for_each(|t, c| *c = cond.select(*c, *t));

                Zip::from(&tmp_e)
                    .and(&mut cur_bprob_e)
                    .for_each(|t, c| *c = cond.select(*c, *t));
            }

            #[cfg(not(feature = "obliv"))]
            if genograph[i + 1].is_segment_marker() {
                self.collapse(cur_bprob.view_mut());
            }

            Self::emission(
                ref_panel.row(i),
                genograph[i],
                #[cfg(not(feature = "obliv"))]
                hmm_params,
                cur_bprob.view_mut(),
                #[cfg(feature = "obliv")]
                cur_bprob_e.view_mut(),
            );

            #[cfg(feature = "obliv")]
            renorm_e(cur_bprob_e);

            //#[cfg(feature = "obliv")]
            //{
            //let cond = !ignored_sites[i] | genograph[i + 1].is_segment_marker();
            //Zip::from(&mut cur_bprob)
            //.and(&prev_bprob)
            //.for_each(|c, p| *c = cond.select(*c, *p));
        }

        #[cfg(feature = "obliv")]
        return bprobs_e;

        #[cfg(not(feature = "obliv"))]
        return bprobs;
    }

    fn init(
        cond_haps: ArrayView1<Genotype>,
        filter: ArrayView1<Bool>,
        graph_col: G,
        hmm_params: &HmmParams,
        mut probs: ArrayViewMut2<Real>,
        #[cfg(feature = "obliv")] probs_e: ArrayViewMut1<TpI16>,
    ) {
        Zip::indexed(probs.rows_mut()).for_each(|i, mut p_row| {
            Zip::from(&mut p_row)
                .and(cond_haps)
                .and(filter)
                .for_each(|p, &z, b| {
                    #[cfg(feature = "obliv")]
                    {
                        let g = graph_col.get_row(i);
                        *p = b.select(
                            (z.tp_not_eq(&g)).select(hmm_params.eprob, Real::protect_i64(1)),
                            Real::ZERO,
                        );
                    }

                    #[cfg(not(feature = "obliv"))]
                    if b {
                        if z != graph_col.get_row(i) {
                            *p = hmm_params.eprob;
                        } else {
                            *p = 1.;
                        }
                    } else {
                        *p = 0.;
                    }
                });
        });

        #[cfg(feature = "obliv")]
        renorm_scale(probs, probs_e);
    }

    fn emission(
        cond_haps: ArrayView1<Genotype>,
        graph_col: G,
        #[cfg(not(feature = "obliv"))] hmm_params: &HmmParams,
        mut probs: ArrayViewMut2<Real>,
        #[cfg(feature = "obliv")] probs_e: ArrayViewMut1<TpI16>,
    ) {
        #[cfg(feature = "benchmarking")]
        let t = Instant::now();
        Zip::indexed(probs.rows_mut()).for_each(|i, mut p_row| {
            Zip::from(&mut p_row).and(cond_haps).for_each(|p, &z| {
                #[cfg(feature = "obliv")]
                {
                    let g = graph_col.get_row(i);
                    *p = (z.tp_not_eq(&g))
                        .select((*p >> 14) + (*p >> 15) + (*p >> 17) + (*p >> 20), *p);
                }

                #[cfg(not(feature = "obliv"))]
                if z != graph_col.get_row(i) {
                    *p *= hmm_params.eprob;
                }
            });
        });

        #[cfg(feature = "obliv")]
        renorm_scale(probs, probs_e);
        #[cfg(feature = "benchmarking")]
        EMISS.with(|v| {
            let mut v = v.borrow_mut();
            *v += t.elapsed();
        });
    }

    fn transition(
        rprob: Real,
        filter: ArrayView1<Bool>,
        prev_probs: ArrayView2<Real>,
        #[cfg(feature = "obliv")] prev_probs_e: ArrayView1<TpI16>,
        mut cur_probs: ArrayViewMut2<Real>,
        #[cfg(feature = "obliv")] mut cur_probs_e: ArrayViewMut1<TpI16>,
    ) {
        #[cfg(feature = "benchmarking")]
        let t = Instant::now();
        let all_sum_h = Zip::from(prev_probs.rows()).map_collect(|r| r.sum());

        #[cfg(feature = "obliv")]
        let all_sum_h_e = prev_probs_e;

        let _all_sum_h = &all_sum_h * rprob;

        Zip::from(cur_probs.rows_mut())
            .and(prev_probs.rows())
            .and(&_all_sum_h)
            .for_each(|mut cr, pr, &s| {
                Zip::from(&mut cr)
                    .and(&pr)
                    .and(&filter)
                    .for_each(|c, &r, f| *c = f.select(r + s, r))
            });

        #[cfg(feature = "obliv")]
        {
            cur_probs_e.assign(&all_sum_h_e);
            renorm_scale(cur_probs.view_mut(), cur_probs_e.view_mut());
        }

        #[cfg(not(feature = "obliv"))]
        {
            cur_probs /= all_sum_h.sum();
        }
        #[cfg(feature = "benchmarking")]
        TRANS.with(|v| {
            let mut v = v.borrow_mut();
            *v += t.elapsed();
        });
    }

    fn collapse(
        mut cur_probs: ArrayViewMut2<Real>,
        #[cfg(feature = "obliv")] mut cur_probs_e: ArrayViewMut1<TpI16>,
    ) {
        #[cfg(feature = "benchmarking")]
        let t = Instant::now();
        #[cfg(feature = "obliv")]
        let (sum_k, sum_k_e) = sum_scale_by_column(cur_probs.view(), cur_probs_e.view());

        #[cfg(not(feature = "obliv"))]
        let mut sum_k = Zip::from(cur_probs.columns()).map_collect(|c| c.sum());

        #[cfg(not(feature = "obliv"))]
        {
            let sum = sum_k.sum();
            if sum == 0. {
                sum_k = 0.
            } else {
                sum_k /= sum_k.sum();
            }
        }

        #[cfg(feature = "obliv")]
        cur_probs_e.fill(sum_k_e);

        Zip::from(cur_probs.rows_mut()).for_each(|mut p_row| p_row.assign(&sum_k));
        #[cfg(feature = "benchmarking")]
        COLL.with(|v| {
            let mut v = v.borrow_mut();
            *v += t.elapsed();
        });
    }

    fn first_combine(
        first_bprobs: ArrayView2<Real>,
        #[cfg(feature = "obliv")] first_bprobs_e: ArrayView1<TpI16>,
        mut first_tprobs: ArrayViewMut2<Real>,
        #[cfg(feature = "obliv")] mut first_tprobs_e: ArrayViewMut2<TpI16>,
    ) {
        let init_probs = Zip::from(first_bprobs.rows()).map_collect(|r| r.sum());

        Zip::from(first_tprobs.rows_mut()).for_each(|mut r| r.assign(&init_probs));

        #[cfg(feature = "obliv")]
        Zip::from(first_tprobs_e.rows_mut()).for_each(|mut r| r.assign(&first_bprobs_e));
    }

    #[cfg(feature = "obliv")]
    fn combine(
        fprobs: ArrayView2<Real>,
        fprobs_e: ArrayView1<TpI16>,
        bprobs: ArrayView2<Real>,
        bprobs_e: ArrayView1<TpI16>,
        mut tprobs: ArrayViewMut2<Real>,
        mut tprobs_e: ArrayViewMut2<TpI16>,
    ) {
        #[cfg(feature = "benchmarking")]
        let t = Instant::now();

        tprobs.assign(&fprobs.dot(&bprobs.t()));

        Zip::from(tprobs_e.rows_mut())
            .and(&fprobs_e)
            .for_each(|mut t_r, &f_e| {
                Zip::from(&mut t_r).and(&bprobs_e).for_each(|t, &b_e| {
                    *t = f_e + b_e;
                })
            });

        Zip::from(&mut tprobs)
            .and(&mut tprobs_e)
            .for_each(|t, e| renorm_scale_single(t, e));

        #[cfg(feature = "benchmarking")]
        COMB.with(|v| {
            let mut v = v.borrow_mut();
            *v += t.elapsed();
        });
    }

    #[cfg(not(feature = "obliv"))]
    fn combine(
        fprobs: ArrayView2<Real>,
        bprobs: ArrayView2<Real>,
        mut tprobs: ArrayViewMut2<Real>,
    ) {
        tprobs.assign(&fprobs.dot(&bprobs.t()));
    }
}
