# Supplementary material for: Secure phasing of private genomes in a trusted execution environment with TX-Phase
Source: Genome Res. 2025 Dec;35(12):2626–36. doi: 10.1101/gr.280558.125 (PMC12667372; doi:10.1101/gr.280558.125)
Supplement: Supplement 2 [file Supplemental_Code.zip › txphase/phasing/src/neighbor_finding/mod.rs]

mod mcmc_init;
mod nn;
mod pbwt_trie;

pub use mcmc_init::mcmc_init::mcmc_init;
pub use nn::nn::find_top_neighbors;
pub use pbwt_trie::PbwtTrie;

#[cfg(not(feature = "obliv"))]
mod top_s;

#[cfg(feature = "benchmarking")]
pub use nn::nn::timing;

//#[allow(dead_code)]
//pub mod test_utils;
