# Supplementary material for: Secure phasing of private genomes in a trusted execution environment with TX-Phase
Source: Genome Res. 2025 Dec;35(12):2626–36. doi: 10.1101/gr.280558.125 (PMC12667372; doi:10.1101/gr.280558.125)
Supplement: Supplement 2 [file Supplemental_Code.zip › txphase/phasing/src/neighbor_finding/site.rs]

use rust_htslib::bcf;
use std::path::Path;

#[derive(serde::Deserialize, Debug, Eq, PartialEq, PartialOrd, Ord, Hash, Clone)]
pub struct Site {
    #[serde(rename = "#CHROM")]
    pub chr: String,
    #[serde(rename = "POS")]
    pub pos: u32,
    #[serde(rename = "REF")]
    pub allele_ref: String,
    #[serde(rename = "ALT")]
    pub allele_alt: String,
}

impl Site {
    pub fn from_bcf_record(
        record: &bcf::record::Record,
        header: &bcf::header::HeaderView,
    ) -> anyhow::Result<Option<Self>> {
        if record.allele_count() != 2 {
            return Ok(None);
        }
        let chr = String::from_utf8(
            header
                .rid2name(record.rid().ok_or(anyhow::anyhow!("Missing rid"))?)?
                .to_owned(),
        )?;
        let pos = record.pos() as u32;
        let allele_ref = String::from_utf8(record.alleles()[0].to_owned())?;
        let allele_alt = String::from_utf8(record.alleles()[1].to_owned())?;
        Ok(Some(Self {
            chr,
            pos,
            allele_ref,
            allele_alt,
        }))
    }
}

pub fn sites_from_csv_path(path: &Path) -> anyhow::Result<Vec<Site>> {
    let mut reader = csv::Reader::from_path(path)?;
    let sites = reader
        .deserialize()
        .map(|r| r.unwrap())
        .collect::<Vec<Site>>();
    Ok(sites)
}

pub fn sites_from_bcf_path(
    path: &Path,
) -> anyhow::Result<(Vec<Site>, bcf::header::HeaderView, Vec<bcf::record::Record>)> {
    let mut reader = bcf::Reader::from_path(path)?;
    reader.set_threads(10).unwrap();
    let mut records = Vec::new();
    use bcf::Read;
    let header = reader.header().clone();
    let mut sites = Vec::new();
    for record in reader.records() {
        let record = record?;
        if let Some(site) = Site::from_bcf_record(&record, &header)? {
            sites.push(site);
            records.push(record);
        }
    }
    Ok((sites, header, records))
}
