# Supplementary material for: Secure phasing of private genomes in a trusted execution environment with TX-Phase
Source: Genome Res. 2025 Dec;35(12):2626–36. doi: 10.1101/gr.280558.125 (PMC12667372; doi:10.1101/gr.280558.125)
Supplement: Supplement 2 [file Supplemental_Code.zip › txphase/phasing/src/neighbor_finding/nn/nn.rs]

use crate::neighbor_finding::nn::nn_tree::{build_rank_level, init_last_rank_level};

#[cfg(feature = "obliv")]
use crate::U16;

use super::{NNRank, RankList};

use crate::neighbor_finding::pbwt_trie::{nearest_group, PbwtTrie, PbwtTrieInput};
use crate::{Bool, U32};

#[cfg(feature = "obliv")]
use timing_shield::TpEq;

#[cfg(feature = "benchmarking")]
pub mod timing {
    pub use std::cell::RefCell;
    pub use std::time::{Duration, Instant};
    thread_local! {
        pub static INSERT: RefCell<Duration> = RefCell::new(Duration::ZERO);
        pub static INIT_RANKS: RefCell<Duration> = RefCell::new(Duration::ZERO);
        pub static LOOKUP: RefCell<Duration> = RefCell::new(Duration::ZERO);
        pub static UPDATE: RefCell<Duration> = RefCell::new(Duration::ZERO);
    }
}

#[cfg(feature = "benchmarking")]
use timing::*;

pub fn find_top_neighbors(
    input_hap: &[Bool],
    n_neighbors: usize,
    pbwt_tries: &[PbwtTrie],
    n_haps: usize,
    find_neighbors_filter: &[bool],
) -> Vec<Option<Vec<U32>>> {
    assert_eq!(input_hap.len(), find_neighbors_filter.len());
    let mut pbwt_input = PbwtTrieInput::new(n_haps);
    let mut neighbors = Vec::new();
    for pbwt in pbwt_tries {
        let input_slice = &input_hap[pbwt.start_site..pbwt.start_site + pbwt.n_sites()];
        let new_neighbors = find_top_neighbors_trie(
            input_slice,
            n_neighbors,
            pbwt,
            &mut pbwt_input,
            &find_neighbors_filter[pbwt.start_site..pbwt.start_site + pbwt.n_sites()],
        );
        neighbors.extend(new_neighbors.into_iter().rev());
    }
    neighbors
}

fn find_top_neighbors_trie(
    input_hap: &[Bool],
    n_neighbors: usize,
    pbwt_trie: &PbwtTrie,
    pbwt_input: &mut PbwtTrieInput,
    find_neighbors_filter: &[bool],
) -> Vec<Option<Vec<U32>>> {
    #[cfg(feature = "obliv")]
    let (mut last_group_id, mut last_div_above, mut last_div_below) =
        (U16::protect(0), U16::protect(0), U16::protect(0));

    #[cfg(not(feature = "obliv"))]
    let (mut last_group_id, mut last_div_above, mut last_div_below) = (0, 0, 0);

    let do_query = find_neighbors_filter
        .iter()
        .cloned()
        .reduce(|accu, i| accu | i)
        .unwrap();
    #[cfg(feature = "benchmarking")]
    let t = Instant::now();
    let mut nearest_neighbors = Vec::new();
    for (i, ((id, d_a, d_b), &b)) in pbwt_trie
        .insert(input_hap.iter().cloned())
        .zip(find_neighbors_filter.into_iter())
        .enumerate()
    {
        if do_query {
            nearest_neighbors.push(if b {
                Some(nearest_group(id, d_a, d_b))
            } else {
                None
            });
        }
        if i == input_hap.len() - 1 {
            last_group_id = id;
            last_div_above = d_a;
            last_div_below = d_b;
        }
    }

    #[cfg(feature = "benchmarking")]
    INSERT.with(|v| {
        let mut v = v.borrow_mut();
        *v += t.elapsed();
    });

    let all_neighbors = if do_query {
        let mut nearest_neighbors_iter = nearest_neighbors.into_iter().rev();

        #[cfg(feature = "benchmarking")]
        let t = Instant::now();
        let mut rank_level =
            init_last_rank_level(n_neighbors, &pbwt_input.full_div, &pbwt_trie.ppa);

        #[cfg(feature = "benchmarking")]
        INIT_RANKS.with(|v| {
            let mut v = v.borrow_mut();
            *v += t.elapsed();
        });

        #[cfg(feature = "benchmarking")]
        let t = Instant::now();

        let mut all_neighbors = Vec::new();

        let mut stop = 0;

        for (i, &b) in find_neighbors_filter.iter().enumerate() {
            if b {
                stop = i;
                break;
            }
        }

        // last level
        let id = nearest_neighbors_iter.next().unwrap();

        let neighbors = if let Some(id) = id {
            Some(find_top_neighbors_level(
                id,
                n_neighbors,
                pbwt_trie.div.last().unwrap(),
                &rank_level,
            ))
        } else {
            None
        };

        all_neighbors.push(neighbors);

        for (((i, trie_level), div_level), id) in pbwt_trie
            .trie
            .iter()
            .enumerate()
            .rev()
            .zip(
                pbwt_trie
                    .div
                    .iter()
                    .rev()
                    .skip(1)
                    .chain(std::iter::once(&vec![0])),
            )
            .zip(nearest_neighbors_iter)
        {
            if i < stop {
                all_neighbors.push(None);
            } else {
                rank_level = build_rank_level(n_neighbors, trie_level, &rank_level);

                let neighbors = if let Some(id) = id {
                    Some(find_top_neighbors_level(
                        id,
                        n_neighbors,
                        div_level,
                        &rank_level,
                    ))
                } else {
                    None
                };
                all_neighbors.push(neighbors);
            }
        }
        #[cfg(feature = "benchmarking")]
        LOOKUP.with(|v| {
            let mut v = v.borrow_mut();
            *v += t.elapsed();
        });

        all_neighbors
    } else {
        vec![None; find_neighbors_filter.len()]
    };

    #[cfg(feature = "benchmarking")]
    let t = Instant::now();
    pbwt_input.update(
        last_group_id,
        last_div_above,
        last_div_below,
        pbwt_trie.start_site,
        pbwt_trie.div.last().unwrap(),
        &pbwt_trie.ppa,
    );

    #[cfg(feature = "benchmarking")]
    UPDATE.with(|v| {
        let mut v = v.borrow_mut();
        *v += t.elapsed();
    });

    all_neighbors
}

use std::rc::Rc;

#[cfg(feature = "obliv")]
pub fn find_top_neighbors_level(
    pos: U16,
    n_neighbors: usize,
    div_level: &[u16],
    nn_ranks: &[Rc<RankList<NNRank>>],
) -> Vec<U32> {
    let mut result_ranks = RankList::with_elem(n_neighbors, U32::protect(0));
    for i in 0..nn_ranks.len() as u16 {
        let ranks = find_top_neighbors_level_(i, n_neighbors, div_level, nn_ranks);
        result_ranks.cond_copy_from_slice(&ranks, pos.tp_eq(&i));
    }
    result_ranks.into_iter().collect()
}

#[cfg(not(feature = "obliv"))]
#[inline]
pub fn find_top_neighbors_level(
    pos: u16,
    n_neighbors: usize,
    div_level: &[u16],
    nn_ranks: &[Rc<RankList<NNRank>>],
) -> Vec<Usize> {
    find_top_neighbors_level_(pos, n_neighbors, div_level, nn_ranks)
}

pub fn find_top_neighbors_level_(
    pos: u16,
    n_neighbors: usize,
    div_level: &[u16],
    nn_ranks: &[Rc<RankList<NNRank>>],
) -> Vec<U32> {
    let pos = pos as usize;
    let mut neighbors = Vec::with_capacity(n_neighbors);
    neighbors.extend(nn_ranks[pos].iter().map(|rank| rank.get_hap_id()));
    if neighbors.len() == n_neighbors {
        return neighbors;
    }

    let mut pos_up_iter = (0..pos).rev();
    let mut pos_down_iter = pos + 1..div_level.len();
    let mut pos_up = pos_up_iter.next();
    let mut pos_down = pos_down_iter.next();

    let mut div_up = 0;
    let mut div_down = 0;

    while neighbors.len() != n_neighbors {
        let mut take_n = n_neighbors - neighbors.len();
        let pos = match (pos_up, pos_down) {
            (Some(pos_up_), Some(pos_down_)) => {
                div_up = div_up.max(div_level[pos_up_ + 1]);
                div_down = div_down.max(div_level[pos_down_]);
                if div_up < div_down {
                    take_n = take_n.min(nn_ranks[pos_up_].len());
                    pos_up = pos_up_iter.next();
                    pos_up_
                } else {
                    take_n = take_n.min(nn_ranks[pos_down_].len());
                    pos_down = pos_down_iter.next();
                    pos_down_
                }
            }
            (Some(pos_up_), None) => {
                take_n = take_n.min(nn_ranks[pos_up_].len());
                pos_up = pos_up_iter.next();
                pos_up_
            }
            (None, Some(pos_down_)) => {
                take_n = take_n.min(nn_ranks[pos_down_].len());
                pos_down = pos_down_iter.next();
                pos_down_
            }
            _ => break,
        };

        neighbors.extend(
            nn_ranks[pos]
                .iter()
                .take(take_n)
                .map(|rank| rank.get_hap_id()),
        );
    }

    neighbors
}
