# Supplementary material for: Secure phasing of private genomes in a trusted execution environment with TX-Phase
Source: Genome Res. 2025 Dec;35(12):2626–36. doi: 10.1101/gr.280558.125 (PMC12667372; doi:10.1101/gr.280558.125)
Supplement: Supplement 2 [file Supplemental_Code.zip › txphase/tp-fixedpoint/Cargo.toml]

[package]
name = "tp-fixedpoint"
version = "0.1.0"
edition = "2021"

# See more keys and their definitions at https://doc.rust-lang.org/cargo/reference/manifest.html

[dependencies]
paste = "1.0"
ndarray = { version = "0.15" , features = ["serde"] }
num-traits = "0.2"
serde = { version = "1.0", features = ["derive"] }
timing-shield = "0.3"
#timing-shield = { path = "/home/BROAD.MIT.EDU/ndokmai/workspace/rust-timing-shield" } 
rustats = "0.1"
derive_more = "0.99"

[dev-dependencies]
bincode = "1.3"
criterion = "0.3.5"

[target.'cfg(not(target_env = "sgx"))'.dependencies]
colored = "2.0"

[[bin]]
name = "timing_leak"

[[bench]]
name = "my_benchmark"
harness = false
