# Supplementary material for: Secure phasing of private genomes in a trusted execution environment with TX-Phase
Source: Genome Res. 2025 Dec;35(12):2626–36. doi: 10.1101/gr.280558.125 (PMC12667372; doi:10.1101/gr.280558.125)
Supplement: Supplement 2 [file Supplemental_Code.zip › txphase/tp-fixedpoint/src/lib.rs]

#![feature(portable_simd)]
#![allow(dead_code)]

mod fixed_32;
mod fixed_64;
mod ln_fixed;
mod tp_i128;
mod tp_u128;
mod tp_u64x8;
pub use fixed_32::*;
pub use fixed_64::*;
pub use ln_fixed::*;
pub use num_traits;
pub use timing_shield;
pub use tp_i128::*;
pub use tp_u128::*;
pub use tp_u64x8::*;

pub trait Dot<Rhs> {
    type Output;
    fn dot(&self, rhs: &Rhs) -> Self::Output;
}
